# Supplementary material for: UHPLC-ESI-QqTOF Analysis and In Vitro Rumen Fermentation for Exploiting Fagus sylvatica Leaf in Ruminant Diet
Source: Molecules. 2022 Mar 29;27(7):2217. doi: 10.3390/molecules27072217 (PMC9000816; doi:10.3390/molecules27072217)
Supplement: Supplementary file 1 [file molecules-27-02217-s001.zip]

Archive with 1 entries (1 files):
- molecules-1635605-supplementary.pdf
